# Supplementary material for: Evaluation of the effectiveness of insecticide trunk injections for control of Latoia lepida (Cramer) in the sweet olive tree Osmanthus fragrans
Source: PeerJ. 2016 Sep 21;4:e2480. doi: 10.7717/peerj.2480 (PMC5036080; doi:10.7717/peerj.2480)
Supplement: Supplemental Information 1 [file peerj-04-2480-s001.xls]

## Sheet: fig1
Leading quantity of chemical agents
		9d	14d	23d	30d
Emamectin benzoate + Clothianidin	EB+CL	40	40	40	40
		70	92.5	92.5	92.5
		60	60	66.7	100
Abamectin + Imidacloprid + Omethoate	A+I+O	100	100	100	100
		75	95	100	100
		100	100	100	100
Emamectin Benzoate	EB	94.3	100	100	100
		42.9	57.1	91.4	100
		90	100	100	100
Imidacloprid	I	20	40	50	50
		40	50	50	50
		40	40	66.7	70
Imidacloprid + Carbosulfan	I+Ca	100	100	100	100
		100	100	100	100
		75	100	100	100
Emamectin benzoate+Abamectin	EB+A	60	90	100	100
		75	100	100	100
		80	100	100	100
	Mean					Standard Error
	9d	14d	23d	30d		9d	14d	23d	30d
EB+CL	56.6667	64.1667	66.4	77.5		6.2361	10.8173	10.717	13.3463
A+I+O	91.6667	98.3333	100	100		5.89256	1.17851	0	0
EB	75.7333	85.7	97.1333	100		11.6415	10.1116	2.02704	0
I	33.3333	43.3333	55.5667	56.6667		4.71405	2.35702	3.93623	4.71405
I+Ca	91.6667	100	100	100		5.89256	0	0	0
EB+A	71.6667	96.6667	100	100		4.24918	2.35702	0	0

## Sheet: fig2
Larvae mortality		77 days after treatment
	upper leaves						lower leaves
	repeat-1	repeat-2	repeat-3	Mean	Standard Error		repeat-1	repeat-2	repeat-3	Mean	Standard Error
EB+Cl	100	100	100	100	0		100	100	100	100	0
A+I+O	0	0	0	0	0		50	50	0	33.3333	16.6667
EB	100	50	100	83.3333	16.6667		50	100	100	83.3333	16.6667
I	0	0	50	16.6667	16.6667		50	50	50	50	0
I+Ca	0	0	0	0	0		0	0	0	0	0
EB+A	0	50	50	33.3333	16.6667		100	50	50	66.6667	16.6667
ck	0	0	0	0	0		0	0	0	0	0
429 days after treatment
	upper leaves						lower leaves
	repeat-1	repeat-2	repeat-3	Mean	Standard Error		repeat-1	repeat-2	repeat-3	Mean	Standard Error
EB+Cl	100	100	50	83.3333	16.6667		100	100	50	83.3333	16.6667
A+I+O	50	0	0	16.6667	16.6667		50	50	0	33.3333	16.6667
EB	100	100	50	83.3333	16.6667		100	100	100	100	0
I	0	0	50	16.6667	16.6667		0	0	0	0	0
I+Ca	0	0	0	0	0		0	0	0	0	0
EB+A	0	0	50	16.6667	16.6667		0	50	0	16.6667	16.6667
ck	0	0	0	0	0		0	0	0	0	0

## Sheet: fig3
the ratio of damaged leaves
77 days after treatment
	upper leaves							lower leaves
	repeat-1	repeat-2	repeat-3	Mean	Standard Error			repeat-1	repeat-2	repeat-3	Mean	Standard Error
EB+Cl	5.71	25	30	20.2367	7.40536			11.1111	5.26316	8	8.12476	1.68931
A+I+O	72.7273	90	73.3333	78.6869	5.65927			7.40741	7.14286	10	8.18342	0.911494
EB	6.45161	20	5.55556	10.6691	4.67264			5.55556	5	6.89655	5.81737	0.56292
I	33.7931	71.4286	40.2456	48.4891	11.62			20	44.4444	30.2587	31.5677	7.08679
I+Ca	34.7826	52.6316	50.6974	46.0372	5.65493			29.1667	16	37.5212	27.5626	6.26419
EB+A	60.8432	55.2547	48.3547	54.8175	3.61175			36.2475	28.2857	41.3751	35.3028	3.808
CK	61.5385	55.5556	50	55.698	3.33163			70.3541	52.3648	53.2147	58.6445	5.85992
429 days after treatment
	upper leaves							lower leaves
	repeat-1	repeat-2	repeat-3	Mean	Standard Error			repeat-1	repeat-2	repeat-3	Mean	Standard Error
EB+Cl	0	21.7391	20	13.913	6.97461			11.1111	2.12766	16.6667	9.96848	4.23576
A+I+O	12.5	40	16.22	22.9067	8.61387			5.56	7.69	13.16	8.80333	2.26345
EB	5	25.71	7.35	12.6867	6.54691			5.26	6.25	5.07	5.52667	0.365802
I	25.61	36.27	28.02	29.9667	3.22754			32.28	42.15	44.75	39.7267	3.79823
I+Ca	40.37	52.17	39.2	43.9133	4.14213			36.27	28.52	30	31.5967	2.3754
EB+A	32.54	40.25	30.26	34.35	3.02253			19.34	30.47	35.21	28.34	4.70343
CK	96.15	46.67	66.67	69.83	14.3708			23.08	50.36	70.41	47.95	13.716

## Sheet: fig4
the area of damaged leaves
77 days after treatment
	upper leaves							lower leaves
	repeat-1	repeat-2	repeat-3	Mean	Standard Error			repeat-1	repeat-2	repeat-3	Mean	Standard Error
EB+Cl	1.4325	1.719	2.865	2.0055	0.437636			4.2975	0.3438	0.1719	1.6044	1.34746
A+I+O	30.08	42.975	60.165	44.4067	8.71424			4.2975	12.89	16.3355	11.1743	3.57939
EB	0.7133	0.573	0.8595	0.715267	0.0827113			0.2865	2.865	0.2865	1.146	0.8595
I	15.471	24.066	25.314	21.617	3.09405			44.694	7.7355	8.595	20.3415	12.1788
I+Ca	18.0495	55.8675	30.142	34.6863	11.1511			6.876	17.19	21.375	15.147	4.30835
EB+A	31.254	15.287	45.697	30.746	8.78228			10.36	24.28	19.31	17.9833	4.07274
CK	21.49	55.8675	36.099	37.8188	9.96112			72.395	67.241	42.354	60.6633	9.27478
429 days after treatment
	upper leaves							lower leaves
	repeat-1	repeat-2	repeat-3	Mean	Standard Error			repeat-1	repeat-2	repeat-3	Mean	Standard Error
EB+Cl	1.44	0.342	6.135	2.639	1.77651			0.241	2.149	4.14	2.17667	1.12563
A+I+O	25.785	57.243	103.14	62.056	22.4598			8.595	25.785	10.314	14.898	5.46607
EB	0.8595	3.438	1.074	1.7905	0.826074			2.865	2.149	0.963	1.99233	0.55462
I	20.35	39.21	18.24	25.9333	6.66622			53.21	36.1	36.8	42.0367	5.59032
I+Ca	32.84	18.909	50.36	34.0363	9.09881			41.31	20.8	15.2	25.77	7.93639
EB+A	42.02	25.68	42.35	36.6833	5.50249			36.959	60.32	29.34	42.2063	9.32007
CK	99.702	54.23	43.29	65.7407	17.2718			75.04	52.84	85.98	71.2867	9.74903

## Sheet: fig5
Frass amount
77 days after treatment
	upper leaves							lower leaves
	repeat-1	repeat-2	repeat-3	Mean	Standard Error			repeat-1	repeat-2	repeat-3	Mean	Standard Error
EB+Cl	0.22	0.207	0.153	0.193333	0.0205129			0.312	0.461	0.108	0.293667	0.102314
A+I+O	1.022	0.732	0.904	0.886	0.0841982			0.983	0.621	0.843	0.815667	0.10539
EB	0.114	0.214	0.109	0.145667	0.0341971			0.258	0.106	0.103	0.155667	0.051174
I	0.701	0.523	0.546	0.59	0.0558957			0.682	0.905	0.472	0.686333	0.125015
I+Ca	1.007	0.952	1.12	1.02633	0.0494514			1.052	1.134	0.947	1.04433	0.0541182
EB+A	0.528	0.672	0.428	0.542667	0.0708174			0.651	0.813	0.543	0.669	0.0784602
CK	1.207	1.323	1.002	1.17733	0.0938444			1.528	1.42	1.028	1.32533	0.151901
429 days after treatment
	upper leaves							lower leaves
	repeat-1	repeat-2	repeat-3	Mean	Standard Error			repeat-1	repeat-2	repeat-3	Mean	Standard Error
EB+Cl	0.272	0.192	0.221	0.228333	0.0233833			0.515	0.244	0.321	0.36	0.0806246
A+I+O	0.552	0.438	0.537	0.509	0.0357631			0.423	0.621	0.602	0.548667	0.0630723
EB	0.109	0.137	0.085	0.110333	0.0150259			0.257	0.163	0.182	0.200667	0.0286957
I	0.805	0.637	0.608	0.683333	0.0614067			0.639	0.413	0.308	0.453333	0.0976564
I+Ca	0.725	0.862	0.603	0.73	0.0748086			1.215	1.108	0.969	1.09733	0.0712141
EB+A	0.657	0.634	0.524	0.605	0.0410406			0.902	0.854	0.904	0.886667	0.0163435
CK	1.009	1.239	0.972	1.07333	0.0835191			1.415	1.128	1.327	1.29	0.0848901

## Sheet: fig6
simple linear-regression analysis
Serial number	area of damaged leaves	frass amount
1	2.0055	0.193333
2	44.4067	0.886
3	0.715267	0.145667
4	21.617	0.59
5	34.6863	1.02633
6	30.746	0.542667
7	37.8188	1.17733
8	2.0055	0.293667
9	44.4067	0.815667
10	0.715267	0.155667
11	21.617	0.686333
12	34.6863	1.04433
13	30.746	0.669
14	37.8188	1.32533
15	2.639	0.228333
16	62.056	0.509
17	1.7905	0.110333
18	25.9333	0.683333
19	34.0363	0.73
20	36.6833	0.605
21	65.7407	1.07333
22	2.17667	0.36
23	14.898	0.548667
24	1.99233	0.200667
25	42.0367	0.453333
26	25.77	1.09733
27	42.2063	0.886667
28	71.2867	1.29
